# Supplementary material for: Prognostic impact of sarcopenia in patients with head and neck cancer treated with surgery or radiation: A meta-analysis
Source: PLoS One. 2021 Oct 29;16(10):e0259288. doi: 10.1371/journal.pone.0259288 (PMC8555817; doi:10.1371/journal.pone.0259288)
Supplement: S1 Table — (XLSX) [file pone.0259288.s003.xlsx]

## Sheet: Supplemenaty table 1
S1 Table. Quality in Prognostic Studies Results for Included Studies
Year	Author	Study participation	Study attrition	Outcome measurement	Prognostic factor measurement	Study confounding	Statistical analysis and reporting
2016	Grossberg	M	M	L	M	L	L
2017	Wendrich	M	M	L	M	H	H
2018	Bril	L	L	L	M	L	L
2018	Cho	M	L	L	M	H	H
2019	Ganju	M	M	M	L	L	L
2020	Ansari	M	L	L	L	L	L
2020	Choi	M	M	L	M	L	L
2020	Endo	M	M	L	M	H	H
2020	Findlay	M	L	L	M	L	L
2020	Huiskamp	L	L	L	M	L	L
2020	Jung	M	L	L	M	L	L
2020	Lee	L	L	L	H	L	L
2020	Makiguchi	L	M	M	M	L	L
2020	Olson	M	M	L	M	H	H
2020	Shodo	M	M	M	M	H	H
2020	van Rijin-Dekker	L	M	L	M	L	L
2020	Yoshimura	L	L	M	M	H	M
2021	Chang	L	L	L	M	L	L
L, low risk of bias; M, moderate risk of bias; H, high risk of bias
