# Supplementary material for: Prognostic impact of sarcopenia in patients with head and neck cancer treated with surgery or radiation: A meta-analysis
Source: PLoS One. 2021 Oct 29;16(10):e0259288. doi: 10.1371/journal.pone.0259288 (PMC8555817; doi:10.1371/journal.pone.0259288)
Supplement: S2 Table — (XLSX) [file pone.0259288.s004.xlsx]

## Sheet: S2 Table
S2 Table. Grading of Recommendations Assessment, Development and Evaluation (GRADE) table
Potential prognostic factor: sarcopenia
			GRADE factors
Outcome	Number of patients	Number of studies	Study limitations	Inconsistency	Indirectness	Imprecision	Publication bias	Overall quality
Overall survival
radiation therapy	2434	11	x	✓	✓	✓	x	Low
surgery	1168	8	✓	✓	✓	✓	✓	High
Disease-free survival
radiation therapy	914	3	x	✓	✓	x	unclear	Low
surgery	150	4	x	x	✓	x	unclear	Very low
Disease-specific survival
radiation therapy	334	3	x	✓	✓	x	unclear	Low
surgery	496	3	✓	x	✓	x	unclear	Low
